# Supplementary material for: The Frequency of DPYD c.557A>G in the Dominican Population and Its Association with African Ancestry
Source: Pharmaceutics. 2024 Dec 24;17(1):8. doi: 10.3390/pharmaceutics17010008 (PMC11768636; doi:10.3390/pharmaceutics17010008)
Supplement: Supplementary file 1 [file pharmaceutics-17-00008-s001.zip]

Archive with 1 entries (1 files):
- pharmaceutics-3342203-supplementary.xlsx
