# Supplementary material for: The Frequency of DPYD c.557A>G in the Dominican Population and Its Association with African Ancestry
Source: Pharmaceutics. 2024 Dec 24;17(1):8. doi: 10.3390/pharmaceutics17010008 (PMC11768636; doi:10.3390/pharmaceutics17010008)
Supplement: Supplementary file 1 [file pharmaceutics-17-00008-s001.zip › pharmaceutics-3342203-supplementary.xlsx]

## Sheet: Supp table S1
Supplemental Table S1:		Linkage disequilibrium results for c.1129-5923C>G and c.1236G>A in 1000Genomes populations
Population	r²
Africans
LWK
ESN
YRI
MSL
GWD
Americans
ACB	1
ASW	1
CML	1
MXL
PUR	1
PEL
DR
Europeans
TSI	1
IBS	1
GBR	1
CEU	1
FIN	1
South Asians
PJL	1
GIH	1
ITU	1
STU	1
BEB
East Asians
CDX
KHV
CHS
CHB
JPT

## Sheet: Supp table S2
Supplemental Table S2:		Allele frequencies of DPYD variants on the 1000 Genomes populations
		rs67376798	rs3918290	rs55886062	rs56038477	rs75017182	rs183385770	rs115232898
		c.2846A>T	c.1905+1G>A	c.1679T>G	c.1236G>A	c.1129-5923C>G	c.1024 G>A	c.557 A>G
Europeans	GBR	0.0055	0	0	0.0385	0.0385	0	0
	FIN	0	0.0152	0.0051	0.0253	0.0253	0	0
	IBS	0	0	0	0.0187	0.0187	0	0
	TSI	0.0093	0.0047	0	0.014	0.014	0	0
	CEU	0.0202	0.0051	0	0.0253	0.0253	0	0
Latin Americans	PUR	0	0	0	0	0	0	0.0096
	CLM	0.0053	0	0	0.0106	0.0106	0	0
	PEL	0	0.0059	0	0.0059	0.0059	0	0
	MXL	0.0078	0	0	0.0078	0.0078	0	0
Africans	LWK	0	0	0	0	0	0	0.0152
	ESN	0	0	0	0	0	0	0.0101
	YRI	0	0	0	0	0	0	0.0417
	MSL	0	0	0	0	0	0	0.0176
	GWD	0	0	0	0	0	0	0.0398
Afrodescendants	ACB	0	0	0	0	0	0	0.0104
	ASW	0.0082	0.0082	0	0.0082	0.0082	0.0082	0.0164
South Asian	PJL	0.0052	0.0104	0	0.0208	0.0208	0	0
	GIH	0	0.0146	0	0.0485	0.0485	0	0
	STU	0	0.0147	0	0.0049	0.0049	0	0
	ITU	0	0	0	0.0196	0.0196	0	0
	BEB	0	0	0	0	0	0	0
East Asian	CHS	0	0	0	0	0	0	0
	CDX	0	0	0	0	0	0	0
	CHB	0	0	0	0	0	0	0
	JPT	0	0	0	0	0	0	0
	KHV	0	0	0	0	0	0	0
